# Supplementary material for: E-Learning Satisfaction, Stress, Quality of Life, and Coping: A Cross-Sectional Study in Italian University Students a Year after the COVID-19 Pandemic Began
Source: Int J Environ Res Public Health. 2022 Jul 5;19(13):8214. doi: 10.3390/ijerph19138214 (PMC9266753; doi:10.3390/ijerph19138214)
Supplement: Supplementary file 1 [file ijerph-19-08214-s001.zip]

Archive with 1 entries (1 files):
- ijerph-1752885-supplementary.pdf
